# Supplementary material for: Extracellular Signalling Modulates Scar/WAVE Complex Activity through Abi Phosphorylation
Source: Cells. 2021 Dec 10;10(12):3485. doi: 10.3390/cells10123485 (PMC8700165; doi:10.3390/cells10123485)
Supplement: Supplementary file 1 [file cells-10-03485-s001.zip]

Archive with 13 entries (11 files):
- cells-1439571 supplementary/
- cells-1439571 supplementary/cells-1439571-supplementary.pdf
- cells-1439571 supplementary/videos/
- cells-1439571 supplementary/videos/video S1.mov
- cells-1439571 supplementary/videos/Video S10 new version.mov
- cells-1439571 supplementary/videos/Video S2.mov
- cells-1439571 supplementary/videos/Video S3.mov
- cells-1439571 supplementary/videos/Video S4.mov
- cells-1439571 supplementary/videos/Video S5.mov
- cells-1439571 supplementary/videos/Video S6.mov
- cells-1439571 supplementary/videos/Video S7.mov
- cells-1439571 supplementary/videos/Video S8.mov
- cells-1439571 supplementary/videos/Video S9.mov
